# Supplementary material for: Evaluation of an Air Cleaning Device Equipped with Filtration and UV: Comparison of Removal Efficiency on Particulate Matter and Viable Airborne Bacteria in the Inlet and Treated Air
Source: Int J Environ Res Public Health. 2022 Dec 2;19(23):16135. doi: 10.3390/ijerph192316135 (PMC9735963; doi:10.3390/ijerph192316135)
Supplement: Supplementary file 1 [file ijerph-19-16135-s001.zip]

Archive with 1 entries (1 files):
- ijerph-2046178-supplementary.pdf
